# Supplementary material for: The mixed phylogenetic origin of northern pike (Esox lucius Linnaeus 1758) populations in the Middle Danubian drainage
Source: BMC Zool. 2022 May 30;7:28. doi: 10.1186/s40850-022-00129-6 (PMC10127386; doi:10.1186/s40850-022-00129-6)
Supplement: Supplementary file 1 — Additional file 1: Supplementary table 1. General, geographic, genetic, phenotype and morphometric data of the analysed 88 pike individuals. Name of waterbody and sample site, their coordinates, subdrainage, country of origin, altitude above seal level (Alt. asl). Codes and colors of haplotypes (blue: Northern, red: Circumpolar, green: Southern) correspond with Fig 1-2-3, and Table 1. The collectors’ inicials are identical with the authors’ initials of the ms. Sites which Esox population is charecterised by mixed phylogenetic origin are emphasized with bold letter type. [file 40850_2022_129_MOESM1_ESM.xlsx]

## Sheet: Munka1
Supplementary table 1 General, geographic, genetic, phenotype and morphometric data of the analysed 88 pike individuals. Name of waterbody and sample site, their coordinates, subdrainage, country of origin, altitude above seal level (Alt. asl). Codes and colors of haplotypes (blue: Northern, red: Circumpolar, green: Southern) correspond with Fig 1-2-3, and Table 1. The collectors’ inicials are id…
General and Geographic data of samples										Genetic data of samples		Phenotype and Morphometric data of the sampled indviduals
No	Watercourse/body name	Locality	Coordinates	Sub-drainage	Country	Altitude asl (m)	collectors' name	collection date	individual code	Dloop haplotype code	CytB haplotype code	Number of scales on the lateral line	Body pattern	Standard length (SL) /mm/	Preanal length (PA) /mm/	Prepectoral distance (PPEC) /mm/	Prepelvic length (PPL) /mm/	Head length (HL) /mm/	Preorbital distance (PRE) /mm/	Eye diameter (ED) /mm/
1	Lahn stream	Szentgotthárd	46.970N, 16.296E	Duna	Hun	215	VZ, TP	20181011	Lahn	Dl01	CytB19	121	diagonal bars	247.885	189.525	74.0668	139.523	77.755	30.9492	10.1693
2	Kebele stream	Rédics	46.617N, 16.450E	Dráva	Hun	162	ET, CI	20170822	KebRed01	Dl07	CytB08	113	diagonal bars	187.213	139.778	56.0538	105.686	62.8775	25.6781	9.24251
3	Strem	Kemenestaródfa	47.000N, 16.521E	Duna	Hun	192	ET, CI	20170822	StreKem01	Dl01	CytB02	118	diagonal bars	209.386	159.019	61.9271	116.475	66.7426	28.6391	10.5215
4	Kerka	Csesztreg	46.716N, 16.528E	Dráva	Hun	179	TP, VZ	20190827	KerCse01	Dl08	CytB01	112	diagonal bars	210.976	161.086	62.8751	118.873	64.8031	26.0011	9.70955
5	Kerka	Csesztreg	46.716N, 16.528E	Dráva	Hun	179	TP, VZ	20190827	KerCse02	Dl08	CytB01	114	diagonal bars	177.879	135.526	53.1493	100.12	55.0122	21.2998	8.44315
6	Lendva	Kerkaszentkirály	46.479N, 16.580E	Dráva	Hun	148	ET, CI	20170822	LenSzki01	Dl01	CytB02	126	dots arranged to stripes	252.786	192.533	73.4679	134.049	77.4027	31.9564	10.5753
7	Lendva	Kerkaszentkirály	46.479N, 16.580E	Dráva	Hun	148	ET, CI	20170822	LenSzki02	Dl08	CytB01	108	dots arranged to stripes	290.776	218.952	73.3284	140.549	86.0576	35.2941	9.70632
8	Lendva	Kerkaszentkirály	46.479N, 16.580E	Dráva	Hun	148	ET, CI	20170822	LenSzki03	Dl08	CytB01	105	dots arranged to stripes	433.588	323.22	115.741	155.129	120.746	50.0265	14.3576
9	Zala	Zalaegerszeg	46.851N, 16.845E	Balaton	Hun	148	ET, CI	20170824	ZalZeg01	Dl08	CytB01	118	diagonal bars	249.038	189.985	71.7503	136.936	80.3931	34.3689	10.7761
10	Zala	Zalaegerszeg	46.851N, 16.845E	Balaton	Hun	148	ET, CI	20170824	ZalZeg02	Dl08	CytB01	113	diagonal bars	217.802	166.704	59.2362	119.587	65.0058	27.0328	10.1491
11	Zala	Zalaegerszeg	46.851N, 16.845E	Balaton	Hun	148	ET, CI	20170824	ZalZeg03	Dl08	CytB01	117	diagonal bars	213.95	163.048	62.4224	119.143	66.0836	26.1038	11.5784
12	Zala	Zalaegerszeg	46.851N, 16.845E	Balaton	Hun	148	ET, CI	20170824	ZalZeg04	Dl08	CytB01	118	diagonal bars	276.35	210.023	74.7199	154.375	85.1694	39.0996	11.3069
13	Répce	Répcelak	47.433N, 17.011E	Duna	Hun	141	TP, VZ	20170807	Re01	Dl08	CytB01	125	diagonal bars	281.301	219.841	80.0799	151.686	84.8462	34.8099	13.171
14	Kiskomáromi canal	Zalakomár	46.522N, 17.170E	Balaton	Hun	113	VZ, TP	20181011	Kiskom	Dl07	CytB18	118	diagonal bars	213.289	161.095	61.8374	121.025	71.0938	27.8571	9.70223
15	Óbereki canal	Alsópáhok	46.761N, 17.205E	Balaton	Hun	110	TP, BB	20170831	Ber01	Dl07	CytB18	117	dots arranged to stripes	156.546	122.165	48.5671	87.6672	51.6393	21.3941	9.05507
16	Zala-Somogy canal	Zalakomar	46.554N, 17.221E	Balaton	Hun	106	TP, BB	20170810	TP05	Dl07	CytB09	118	dotted	421.341	319.806	117.85	230.464	129.078	51.2333	15.7876
17	Babócsai-Rinya	Babócsa	46.037N, 17.353E	Dráva	Hun	110	TP, VZ	20180831	BRinya01	Dl08	CytB01	124	dots arranged to stripes	406.014	307.539	115.727	226.612	125.191	50.0044	15.218
18	Babócsai-Rinya	Babócsa	46.037N, 17.353E	Dráva	Hun	110	TP, VZ	20180831	BRinya02	Dl08	CytB01	113	dots arranged to stripes	376.326	281.984	103.54	202.979	110.779	43.2579	11.9976
19	Babócsai-Rinya	Babócsa	46.037N, 17.353E	Dráva	Hun	110	TP, VZ	20180831	BRinya03	Dl07	CytB09	119	dotted	419.931	316.751	109.712	219.885	124.177	51.5897	12.3982
20	Szabási-Rinya	Szabás	46.263N, 17.423E	Dráva	Hun	128	TP, VZ	20180831	Szabriny01	Dl07	CytB09	130	diagonal bars	236.851	182.141	70.3471	130.132	74.4073	31.9796	9.89901
21	Szabási-Rinya	Szabás	46.263N, 17.423E	Dráva	Hun	128	TP, VZ	20180831	Szabriny02	Dl07	CytB08	126	diagonal bars	209.891	161.69	57.9273	112.862	62.3522	25.0694	9.89624
22	Boronka stream	Marcali	46.586N, 17.445E	Balaton	Hun	109	VZ, BB	20170915	Borbor1	Dl08	CytB01	118	dots arranged to stripes	360.562	276.493	103.218	199.068	111.505	45.9634	13.4495
23	Boronka stream	Marcali	46.586N, 17.445E	Balaton	Hun	109	VZ, BB	20170915	Borbor3	Dl08	CytB01	115	diagonal bars	103.091	81.0203	31.6811	57.6525	34.4415	13.5168	5.87003
24	Boronka stream	Marcali	46.586N, 17.445E	Balaton	Hun	109	VZ, BB	20170915	Borbor5	Dl07	CytB18	120	diagonal bars	218.48	160.745	59.7844	115.408	67.232	24.8059	9.12018
25	Egerviz	Nemesgulács	46.836N, 17.478E	Balaton	Hun	108	TP, BB	20170721	EgNem02	Dl07	CytB08	119	diagonal bars	174.242	133.24	49.006	94.0551	58.2197	23.3927	8.30769
26	Egerviz	Nemesgulács	46.836N, 17.478E	Balaton	Hun	108	TP, BB	20170721	EgNem03	Dl07	CytB09	109	diagonal bars	163.793	126.745	47.8073	91.1011	53.9528	20.8242	9.6752
27	Mosoni-Duna	Mecsér	47.799N, 17.480E	Duna	Hun	113	TP, VZ	20170806	MosDuna01	Dl08	CytB01	115	diagonal bars	247.669	189.505	71.1043	139.638	77.0527	30.7791	9.78324
28	Mosoni-Duna	Mecsér	47.799N, 17.480E	Duna	Hun	113	TP, VZ	20170806	MosDuna03	Dl08	CytB01	108	diagonal bars	209.678	159.04	62.9502	118.916	67.6703	28.2062	9.69805
29	Imremajori canal	Balatonfenyves	46.707N, 17.481E	Balaton	Hun	103	TP, BB	20170831	Im02	Dl07	CytB07	124	dotted	311.211	238.222	81.6953	172.529	92.0537	35.5959	12.3406
30	Imremajori canal	Balatonfenyves	46.707N, 17.481E	Balaton	Hun	103	TP, BB	20170831	Im07	Dl07	CytB07	126	dotted	388.302	294.096	109.555	212.126	119.131	43.5019	17.5174
31	Balaton	Zánka	46.874N, 17.705E	Balaton	Hun	104	CI, PB	20170803	Z1	Dl07	CytB09	112	dotted	430.936	317.237	111.517	224.025	124.728	53.3395	15.19
32	Tetves stream	Balatonlelle	46.802N, 17.745E	Balaton	Hun	105	TP, BB	20170810	TP01	Dl08	CytB01	119	dots arranged to stripes	185.593	142.009	52.391	99.1031	59.7067	23.1929	9.40425
33	Balaton	Tihany	46.914N, 17.893E	Balaton	Hun	104	VZ, BB, CI	20180406	Tiha180406	Dl07	CytB07	108	dotted	522.892	399.073	139.315	275.958	158.275	66.7391	15.9071
34	Bükkösdi stream	Szentlőrinc	46.043N, 17.978E	Dráva	Hun	116	TP, VZ	20190417	bukkosdi1	Dl08	CytB01	125	diagonal bars	290.401	220.161	79.9606	156.109	85.8153	31.5789	12.1579
35	Bükkösdi stream	Szentlőrinc	46.043N, 17.978E	Dráva	Hun	116	TP, VZ	20190417	bukkosdi2	Dl08	CytB01	124	diagonal bars	271.723	202.997	73.391	147.778	80.0939	30.5141	13.0206
36	Bükkösdi stream	Szentlőrinc	46.043N, 17.978E	Dráva	Hun	116	TP, VZ	20190417	bukkosdi3	Dl07	CytB08	119	diagonal bars	298.297	232.833	82.9204	164.854	91.6348	35.8378	11.8561
37	Koppány stream	Törökkoppány	46.599N, 18.055E	Duna	Hun	124	WA, GB	20170830	KP01	Dl01	CytB19	124	diagonal bars	254.12	191.125	78.2193	145.051	75.0732	28.6701	10.0106
38	Koppány stream	Törökkoppány	46.599N, 18.055E	Duna	Hun	124	WA, GB	20170830	KP02	Dl01	CytB19	125	diagonal bars	269.853	202.381	80.7972	152.339	83.3818	31.6479	11.9929
39	Gaja	Sárszentmihály	47.175N, 18.352E	Duna	Hun	100	ET, CI, KB	20180710	Gaja_patak_Sárszentmihály_01_122pikkely_DSC_0292.JPG	Dl07	CytB07	120	dotted	301.318	223.685	87.2791	166.2	92.4438	34.4799	11.6353
40	Velencei-tó	Agárd	47.190N, 18.569E	Duna	Hun	100	FÁ, SÁ, PL	20170826	S_M16	Dl06	CytB02	120	dots arranged to stripes	362.871	266.874	91.7914	183.986	106.701	42.5547	14.8313
41	Velencei-tó	Agárd	47.190N, 18.569E	Duna	Hun	100	FÁ, SÁ, PL	20170826	S_M18	Dl08	CytB01	119	dots arranged to stripes	314.33	242.532	88.7197	177.197	95.4944	40.4795	14.0671
42	Nádor canal	Rétimajor	46.850N, 18.576E	Duna	Hun	93	FÁ, SÁ, PL	20170809	S_M09	Dl08	CytB01	125	diagonal bars	356.338	280.665	98.4641	202.369	111.987	44.5964	13.5284
43	Nádor canal	Rétimajor	46.850N, 18.576E	Duna	Hun	93	FÁ, SÁ, PL	20170809	S_M10	Dl08	CytB01	120	dots arranged to stripes	369.639	289.949	109.653	211.458	122.046	47.9131	16.6547
44	Ipoly	Ipolytölgyes	47.932N, 18.772E	Duna	Hun	109	WA, BZS	20180412	IP	Dl07	CytB08	114	dots arranged to stripes	400.799	302.948	123.368	228.775	128.647	49.1054	15.5166
45	Morgó stream	Verőce	47.822N, 19.021E	Duna	Hun	102	FÁ, SÁ, PL	20170727	R_M08	Dl07	CytB08	116	diagonal bars	114.989	87.1504	33.5197	62.6857	39.27	15.804	5.42173
46	Duna-Tisza canal	Dunaharaszti	47.344N, 19.074E	Duna	Hun	95	FÁ, SÁ, PL	20170927	R_M02	Dl08	CytB01	119	dotted	224.99	169.832	62.7422	126.196	72.9985	26.6882	12.0509
47	Duna-Tisza canal	Dunaharaszti	47.344N, 19.074E	Duna	Hun	95	FÁ, SÁ, PL	20170826	T_M02	Dl08	CytB01	118	dotted	629.552	514.997	167.72	358.628	184.016	76.0549	16.8916
48	Ráckevei-Duna	Budapest	47.414N, 19.099E	Duna	Hun	95	FÁ, SÁ, PL	20171004	T_M03	Dl08	CytB01	121	dots arranged to stripes	217.754	167.746	59.3939	116.008	63.6776	24.2951	10.1572
49	Sárközi-II-es canal	Hillye	46.448N, 19.100E	Duna	Hun	84	TP, VZ	20180828	Hillye01	Dl08	CytB01	108	diagonal bars	123.422	89.5185	37.1671	65.9461	42.596	16.8332	7.27306
50	Kiskunági canal	Akasztó	46.744N, 19.172E	Duna	Hun	91	FÁ, SÁ, PL	20170808	S_M14	Dl08	CytB01	124	dotted	588.761	469.677	158.777	334.486	186.011	74.2958	20.2856
51	Öreg-turjános	Ócsa	47.293N, 19.204E	Duna	Hun	98	WA, TB	20171020	Ocsa01	Dl07	CytB09	118	dots arranged to stripes	199.364	148.652	56.3931	104.412	58.5665	23.4778	8.83612
52	Krivaj	Kisbelgrád	45.875N, 19.619E	Tisza	Srb	94	SS	2018 autumn	SRB06	Dl08	CytB01	119	diagonal bars	221.229	164.425	65.4629	116.375	68.4383	27.8437	9.69528
53	Zagyva	Szentlőrinckáta	47.525N, 19.763E	Tisza	Hun	104	TP, VZ, BB	20190809	Zagy01	Dl07	CytB07	117	dotted	337.652	257.956	93.5686	185.43	101.614	39.2659	12.7576
54	Zagyva	Szentlőrinckáta	47.525N, 19.763E	Tisza	Hun	104	TP, VZ, BB	20190809	Zagy02	Dl08	CytB01	106	dots arranged to stripes	377.167	285.187	105.039	203.958	110.508	47.2874	14.4888
55	Járcsina	Jarak	44.915N, 19.780E	Száva	Srb	77	SS	2018 autumn	SRB07	Dl08	CytB01	119	dotted	450.323	350.161	128.509	254.354	133.125	51.4635	16.6216
56	Járcsina	Jarak	44.915N, 19.780E	Száva	Srb	77	SS	2018 autumn	SRB08	Dl08	CytB01	122	dotted	425.628	323.019	117.13	225.938	122.573	48.536	14.2905
57	Járcsina	Jarak	44.915N, 19.780E	Száva	Srb	77	SS	2018 autumn	SRB09	Dl08	CytB01	116	dotted	365.282	273.184	104.772	192.431	111.097	42.9176	13.8791
58	Járcsina	Jarak	44.915N, 19.780E	Száva	Srb	77	SS	2018 autumn	SRB10	Dl08	CytB01	115	dotted	388.089	288.501	105.23	201.113	110.702	40.6086	14.2508
59	Gálovica	Prhovo	44.870N, 20.015E	Száva	Srb	72	SS	2018 autumn	SRB11	Dl07	CytB09	117	dotted	526.701	397.897	142.884	285.763	151.584	58.4157	15.5271
60	Gálovica	Prhovo	44.870N, 20.015E	Száva	Srb	72	SS	2018 autumn	SRB12	Dl07	CytB09	119	dotted	482.539	356.267	122.762	249.689	132.785	48.6364	15.6077
61	Gálovica	Prhovo	44.870N, 20.015E	Száva	Srb	72	SS	2018 autumn	SRB13	Dl08	CytB01	124	dotted	391.204	295.2	109.826	216.003	114.025	46.34	16.2111
62	Gálovica	Prhovo	44.870N, 20.015E	Száva	Srb	72	SS	2018 autumn	SRB14	Dl07	CytB08	107	dotted	317.109	234.491	89.4962	168.017	100.014	39.1545	12.5004
63	Gálovica	Prhovo	44.870N, 20.015E	Száva	Srb	72	SS	2018 autumn	SRB15	Dl07	CytB08	129	dotted	376.161	279.231	99.8493	195.662	106.254	42.8324	13.4615
64	Gálovica	Prhovo	44.870N, 20.015E	Száva	Srb	72	SS	2018 autumn	SRB16	Dl08	CytB01	120	dotted	374.842	279.275	105.387	200.764	111.903	43.7215	17.4886
65	Gálovica	Prhovo	44.870N, 20.015E	Száva	Srb	72	SS	2018 autumn	SRB17	Dl08	CytB01	126	diagonal bars	286.036	211.178	76.6079	150.019	81.0217	30.9254	11.094
66	Hármas-Körös	Békésszentandrás	46.892N, 20.505E	Tisza	Hun	83	WA, SzJ	20180515	HK1	Dl07	CytB07	119	dotted	403.782	315.82	117.066	229.116	133.406	49.5215	17.8509
67	Nagykunsági canal	Abádszalók	47.474N, 20.560E	Tisza	Hun	85	NYK	20180908	Nagyk02	Dl08	CytB01	117	dotted	448.203	331.824	106.244	234.201	121.553	41.301	13.8419
68	Öreg-Béga	Szerbittabé	45.583N, 20.699E	Tisza	Srb	75	SS	2018 autumn	SRB04	Dl07	CytB09	129	dots arranged to stripes	273.792	211.687	75.8517	160.451	82.151	33.1793	12.1478
69	Öreg-Béga	Szerbittabé	45.583N, 20.699E	Tisza	Srb	75	SS	2018 autumn	SRB05	Dl08	CytB01	126	diagonal bars	170.938	129.067	47.5626	93.3735	51.6658	21.0765	8.50256
70	Csincse	Mezőnagymihály	47.808N, 20.750E	Tisza	Hun	92	TP	20180930	Csincse1	Dl07	CytB07	111	diagonal bars	126.974	95.28	37.3672	68.4505	41.8873	17.7384	7.54892
71	Csincse	Mezőnagymihály	47.808N, 20.750E	Tisza	Hun	92	TP	20180930	Csincse2	Dl07	CytB07	117	dots arranged to stripes	144.171	108.997	42.9544	81.4871	48.2506	18.6619	7.88367
72	Csincse	Mezőnagymihály	47.808N, 20.750E	Tisza	Hun	92	TP	20180930	Csincse3	Dl07	CytB07	123	longitud bars	358.985	272.152	95.4541	196.576	105.505	41.0231	13.9084
73	Béga canal	Szerbittabé	45.578N, 20.755E	Tisza	Srb	76	SS	2018 autumn	SRB01	Dl08	CytB01	114	dots arranged to stripes	230.654	173.14	64.7596	127.813	69.3421	24.2654	11.024
74	Béga canal	Szerbittabé	45.578N, 20.755E	Tisza	Srb	76	SS	2018 autumn	SRB02	Dl07	CytB18	118	diagonal bars	250.173	186.502	73.4947	136.706	79.1806	29.3929	13.4665
75	Béga canal	Szerbittabé	45.578N, 20.755E	Tisza	Srb	76	SS	2018 autumn	SRB03	Dl07	CytB18	116	dotted	286.35	214.619	72.1373	145.625	77.6685	30.2835	9.99282
76	Takta	Szerencs	48.157N, 21.219E	Tisza	Hun	97	ET, CE, KB	20180911	SzerTakt01	Dl08	CytB01	108	dots arranged to stripes	264.232	205.098	69.4405	140.204	79.1485	29.2801	10.3619
77	Névtelen canal	Körmösdpuszta	47.073N, 21.595E	Tisza	Hun	90	VZ, TP	20180925	Korm02	Dl07	CytB07	122	dots arranged to stripes	192.137	152.661	59.3129	111.904	66.8547	27.7461	8.4184
78	Oláhréti canal	Nyíregyháza	47.870N, 21.691E	Tisza	Hun	113	FÁ, SÁ, PL	20170807	S_M02	Dl08	CytB01	118	dotted	335.788	253.487	92.4425	180.081	102.766	35.6575	12.7292
79	Oláhréti canal	Nyíregyháza	47.870N, 21.691E	Tisza	Hun	113	FÁ, SÁ, PL	20170801	S_M04	Dl08	CytB01	114	diagonal bars	155.602	117.367	46.2307	87.3868	50.4696	19.5804	8.02101
80	Kutas canal	Biharkeresztes	47.118N, 21.702E	Tisza	Hun	97	VZ, TP	20180925	Kut_Bihker	Dl07	CytB07	119	dots arranged to stripes	206.865	163.146	61.6499	116.557	70.9366	27.4986	11.2494
81	Kis-Körös	Bojt	47.206N, 21.728E	Tisza	Hun	95	VZ, TP	20180925	Kiskoros	Dl07	CytB07	116	diagonal bars	136.52	101.401	35.8376	75.6841	43.6384	16.4951	8.94462
82	Béga	Kiszető	45.764N, 21.732E	Tisza	Rom	104	NAA, VZ, TP	20180926	Bega01	Dl07	CytB07	109	dotted	323.296	239.782	93.1422	172.38	97.4517	39.3344	13.6262
83	Béga	Kiszető	45.764N, 21.732E	Tisza	Rom	104	NAA, VZ, TP	20180926	Bega02	Dl07	CytB07	117	dots arranged to stripes	262.169	196.207	76.8391	139.303	80.2683	34.3104	10.2899
84	Ér	Pocsaj	47.284N, 21.840E	Tisza	Hun	99	ET, CI	20170816	ER01_P01	Dl07	CytB07	129	diagonal bars	121.464	92.625	37.7797	67.1503	42.5285	17.0845	6.03387
85	Szipa canal	Tiszaszalka	48.163N, 22.341E	Tisza	Hun	108	TP, VZ, BB	20190807	Szi_01	Dl07	CytB08	110	dots arranged to stripes	188.496	146.372	59.9538	106.422	63.1944	28.1682	9.27167
86	Öreg-Túr	Kisar	48.031N, 22.512E	Tisza	Hun	108	TP, VZ, BB	20190807	OT_01	Dl07	CytB07	118	diagonal bars	237.53	183.249	70.999	130.96	77.5279	29.9997	10.3419
87	Öreg-Túr	Kisar	48.031N, 22.512E	Tisza	Hun	108	TP, VZ, BB	20190807	OT_02	Dl07	CytB18	112	diagonal bars	224.019	171.675	65.6974	123.243	71.2394	27.4459	10.5106
88	Öreg-Túr	Kisar	48.031N, 22.512E	Tisza	Hun	108	TP, VZ, BB	20190807	OT_03	Dl07	CytB20	112	diagonal bars	249.829	192.218	71.285	140.151	77.4135	25.3711	12.3734
